# Supplementary material for: Positive charges promote the recognition of proteins by the chaperone SlyD from Escherichia coli
Source: PLoS One. 2024 Jun 25;19(6):e0305823. doi: 10.1371/journal.pone.0305823 (PMC11198818; doi:10.1371/journal.pone.0305823)
Supplement: S1 Raw data — (XLSX) [file pone.0305823.s008.xlsx]

## Sheet: Fig 2C
GGGRRXXX				XXXRRGGG
X (residue)	signal intensity	background-corrected	glycine-normalized	X (residue)	signal intensity	background-corrected	glycine-normalized
P	70.663	53.178	0.529857	A	106.129	88.644	0.918334
M	77.922	60.437	0.602184	P	113.602	96.117	0.995752
A	103.364	85.879	0.855684	G	114.012	96.527	1
W	116.579	99.094	0.987356	Q	118.889	101.404	1.05052
G	117.848	100.363	1	M	121.392	103.907	1.07646
Q	120.011	102.526	1.02155	N	121.943	104.458	1.08216
C	123.098	105.613	1.05231	C	126.37	108.885	1.12803
N	135.038	117.553	1.17128	T	129.006	111.521	1.15533
V	136.77	119.285	1.18854	S	129.758	112.273	1.16313
T	138.06	120.575	1.20139	W	131.308	113.823	1.17918
I	158.189	140.704	1.40195	V	145.716	128.231	1.32845
S	159.531	142.046	1.41532	H	157.83	140.345	1.45395
Y	172.92	155.435	1.54873	Y	161.388	143.903	1.49081
L	174.833	157.348	1.56779	I	164.383	146.898	1.52183
F	181.887	164.402	1.63807	L	175.185	157.7	1.63374
H	193.062	175.577	1.74942	F	176.905	159.42	1.65156
determination of average background signal by measurement at four positions
position 1	16.325
position 2	18.296
position 3	20.125
position 4	16.674
median background	17.485

## Sheet: Fig 5
	Variant	KD [µM]	KD error [µM]	DH [cal/mol]	DH error [cal/mol]	DS [cal/mol/K]
	WT	0.346021	0.0153254	-9060	37.23	-0.327
	Y68S	0.299401	0.0231274	-9562	72.47	-1.69
	E73A	0.320513	0.0222921	-11170	77.38	-7.15
	E89A	0.380228	0.0388903	-13530	178.9	-15.2
	D101A	0.952381	0.160544	-6893	178.1	4.8
	E108A	1.82149	0.31984	-5858	220.1	6.94
	E113A	0.492611	0.0730423	-15390	266.1	-21.9
	D115A	0.271739	0.017796	-15990	100.9	-21.4

## Sheet: Fig 6
Organism	SlyD GenBank ID	Assembly ID	IF pI	SlyD pI	Proteome pI
Roseobacter cerasinus	WP_159978937.1	GCA_009811755.1	3.7	3.83	6.44608
Ruegeria intermedia	WP_149775631.1	GCA_900129345.1	3.6	3.96	6.78447
Rhizobium halophytocola	WP_209946275.1	GCA_017873095.1	3.67	4.19	6.88913
Sinorhizobium fredii	WP_014765789.1	GCA_000265205.2	4.45	4.54	7.31828
Magnetospirillum magneticum	WP_011386226.1	GCA_000009985.1	3.68	4.34	7.42215
Alteriqipengyuania abyssalis	WP_222825274.1	GCA_019857185.1	3.86	3.97	6.23336
Erythrobacter litoralis	WP_041685019.1	GCA_000013005.1	3.73	3.77	6.23361
Cupriavidus necator	CAJ92349.1	GCA_000009285.2	3.68	3.96	7.6973
Thauera aromatica	WP_107221231.1	GCA_003030465.1	3.72	4.26	7.38188
Allochromatium vinosum	WP_012970337.1	GCA_000025485.1	3.99	4.13	6.715
Escherichia coli	AAC76374.1	GCA_000005845.2	3.86	4.68	7.15432
Bdellovibrio bacteriovorus	WP_011163282.1	GCA_000196175.1	10.32	6.13	7.59608
Desulfovibrio vulgaris	WP_010939839.1	GCA_000195755.1	3.54	3.83	7.27912
Campylobacter jejuni	WP_002851661.1	GCA_000009085.1	3.92	4.49	7.61911
Helicobacter pylori	WP_140596414.1	GCA_006439645.1	4.15	4.72	8.13984
Streptomyces venezuelae	WP_150273894.1	GCA_008642375.1	3.33	3.91	6.84752
Synechococcus sp.	WP_006454762.1	GCA_000155595.1	3.53	3.98	6.7963
Leptospira wolbachii	WP_015682163.1	GCA_000332515.2	3.77	4.67	7.54436
Thiospirochaeta perfilievii	WP_149569195.1	GCA_008329945.1	3.26	3.9	6.99651
Deinococcus radiodurans	WP_010889089.1	GCA_000008565.1	3.54	3.83	7.42848
Thermus thermophilus	WP_096411390.1	GCA_019974155.1	3.01	4.21	7.88812
Thermodesulfobacterium geofontis	WP_013909056.1	GCA_000215975.1	3.88	4.04	8.14241
Thermodesulfobacterium hydrogeniphilum	WP_038056549.1	GCF_000746255.1	3.53	4.05	8.4394
Hydrogenothermus marinus	WP_121922796.1	GCA_003688665.1	3.77	4.32	7.84352
Persephonella atlantica	WP_200673345.1	GCA_016617615.1	3.44	4.32	7.88153
Fervidobacterium pennivorans	WP_014451471.1	GCA_000235405.3	3.88	4.28	7.28251
Marinitoga hydrogenitolerans	WP_072865901.1	GCA_900129175.1	3.86	4.13	7.8754
Chlorobium limicola	WP_012467006.1	GCA_000020465.1	3.53	3.77	7.25906
Pelodictyon phaeoclathratiforme	WP_012509174.1	GCA_000020645.1	3.68	3.91	7.20511
Halapricum desulfuricans	WP_229123105.1	GCA_017094465.1	3.71	3.43	4.76534
Methanosarcina mazei	WP_048045844.1	GCA_000007065.1	3.81	4.08	6.53836
